# Supplementary material for: Rapid photo-crosslinking in living cells reveals protein–nucleic acid dynamics on a timescale of minutes
Source: Nucleic Acids Res. 2026 Apr 21;54(7):gkag339. doi: 10.1093/nar/gkag339 (PMC13096800; doi:10.1093/nar/gkag339)
Supplement: gkag339_Supplemental_Files [file gkag339_supplemental_files.zip]

Archive with 2 entries (2 files):
- HighUV_Supplementary_figures_NAR_reviews1.docx
- HighUV_Tables_NAR_reviews1.zip
